# Supplementary material for: Evaluation of Robotic Systems on Cytotoxic Drug Preparation: A Systematic Review and Meta-Analysis
Source: Medicina (Kaunas). 2023 Feb 22;59(3):431. doi: 10.3390/medicina59030431 (PMC10056266; doi:10.3390/medicina59030431)
Supplement: Supplementary file 1 [file medicina-59-00431-s001.zip]

Archive with 3 entries (3 files):
- Figure S1.pptx
- Table S1.pdf
- Table S2.pdf
